# Supplementary material for: Insights into early pig domestication provided by ancient DNA analysis
Source: Sci Rep. 2017 Mar 16;7:44550. doi: 10.1038/srep44550 (PMC5353713; doi:10.1038/srep44550)
Supplement: Supplementary Table S1 [file srep44550-s2.xlsx]

## Sheet: Domestic pigs
Insights into early pig domestication provided by ancient DNA analysis
Amke Caliebe, Almut Nebel, Cheryl Makarewicz, Michael Krawczak, Ben Krause-Kyora
Table S1
ID	source	archaeological site	northern / southern group	archaeological culture / time period	sampled material for aDNA analysis	mt haplotype*	verified by NGS †
DP 92	US	Bebensee LA 76, Germany	northern group	FBC / t3	Tooth	A
DP 93	US	Bebensee LA 76, Germany	northern group	FBC / t3	Tooth	C
DP 97	US	Bebensee LA 76, Germany	northern group	FBC / t3	Tooth	C
DP 259	US	Berlin, Segeberg, Germany	northern group	t3	Molar (mandible)	C
DP 12	US	Bistoft LA 11, Germany	northern group	FBC / t3	Molar	C
DP 16	US	Bistoft LA 11, Germany	northern group	FBC / t3	Molar (mandible)	A
DP 24	US	Bistoft LA 11, Germany	northern group	FBC / t3	Tibia	C
DP 25	US	Bistoft LA 11, Germany	northern group	FBC / t3	Tibia	C
DP 305	UR	Dresden (BOU-03), Germany	southern group	LBK / t1	Molar (mandible)	A
DP 308	UR	Dresden (BOU-03), Germany	southern group	LBK / t1	Molar (mandible)	A	+
DP 313	UR	Dresden (BOU-03), Germany	southern group	LBK / t1	Molar	A
DP 314	UR	Dresden (BOU-03), Germany	southern group	LBK / t1	Molar (maxilla)	A
DP 3	US	Dannau LA 191, Germany	northern group	FBC / t3	Ulna	A
DP 5	US	Dannau LA 191, Germany	northern group	FBC / t3	Molar	C
DP 7	US	Dannau LA 191, Germany	northern group	FBC / t3	Molar (mandible)	A
DP 26	US	Dannau LA 191, Germany	northern group	FBC / t3	Ulna	A
DP 307	UR	Dresden (DD-42), Germany	southern group	LBK / t1	Molar (mandible)	A
DP 298	UR	Dresden, Cotta (DD-03), Germany	southern group	LBK / t1	Molar	C	+
DP 299	UR	Dresden, Cotta (DD-04), Germany	southern group	LBK / t1	Molar (maxilla)	C
DP 302	UR	Dresden, Cotta (DD-04), Germany	southern group	LBK / t1	Molar (maxilla)	A
DP 300	UR	Dresden, Mockritz (DD-027), Germany	southern group	LBK / t1	Tooth	A
DP 130004	UR	Dresden (DD-42), Germany	southern group	LBK / t1	Tooth	C
DP 101	US	Ellerbek Fundstelle A, Germany	northern group	t2	Scapula	Y1
DP 267	RS	Esbeck, Schöningen 1, Germany	southern group	LBK / t1	Molar (mandible)	A
DP 255	SH	Flemsdorf, Germany	southern group	LBK / t1	Molar (mandible)	Y1
DP 256	SH	Flemsdorf, Germany	southern group	LBK / t1	Molar (maxilla)	Y1	+
DP 9	US	Fuchsberg-Südensee, Germany	northern group	t3	Molar	C
DP 19	US	Fuchsberg-Südensee, Germany	northern group	t3	Ulna	A
DP 84	RS	Göttingen Grone FMZ, Germany	southern group	t1	Bone (mandible)	C
DP 85	RS	Göttingen Grone FMZ, Germany	southern group	t1	Radius	A
DP 87	RS	Göttingen Grone FMZ, Germany	southern group	t1	Radius	A
DP 44	RS	Göttingen Grone Westumgehung, Germany	southern group	t1	Premolar	A
DP 88	RS	Göttingen Grone Westumgehung, Germany	southern group	t1	Tibia	A
DP 270	DM	Grabie, Poland	southern group	LBK / t2	Molar	A
DP 58	US	Grube-Rosenhof LA 58, Germany	northern group	t2	Molar	C	+
DP 152	US	Grube-Siggeneben LA 25, Germany	northern group	t3	Molar (mandible)	Y1	+
DP 176	JE	Herxheim, Germany	southern group	LBK / t2	Mandible	Y2
DP 178	JE	Herxheim, Germany	southern group	LBK / t2	Mandible	Y1	+
DP 13	US	Hüde 1, Germany	southern group	t2	Molar (mandible)	Y1	+
DP 21	US	Hüde 1, Germany	southern group	t2	Molar (mandible)	A
DP 22	US	Hüde 1, Germany	southern group	t2	Molar	C
DP 279	DM	Miekowice, Poland	southern group	Lengyel Culture / t2	Metatarsus	C
DP 276	DM	Milkostowo, Poland	southern group	Lengyel Culture / t2	Molar	Y2
DP 2	US	Neukirchen Bostholm, Germany	northern group	t3	Tooth	C
DP 262	JE	Niederdorffelden, Germany	southern group	LBK / t1	Molar (mandible)	Y1
DP 269	JE	Niederdorffelden, Germany	southern group	LBK / t1	Molar (mandible)	A
DP 188	DM	Racot, Poland	southern group	late LBK / t2	Mandible	Y1
DP 190	DM	Racot, Poland	southern group	late LBK / t2	Cranium	Y1	+
DP 191	DM	Racot, Poland	southern group	late LBK / t2	Cranium	Y2	+
DP 37	US	Saiser / Lietzow-Buddelin, Germany	northern group	t2	Molar (maxilla)	A
DP 61	US	Schlamersdorf LA 15, Germany	northern group	t3	Molar	C
DP 59	US	Seedorf LA 245, Germany	northern group	t3	Molar	C
DP 1	US	Siggeneben Süd, Germany	northern group	t3	Molar (mandible)	C
DP 10	US	Siggeneben Süd, Germany	northern group	t3	Molar (mandible)	A
DP 11	US	Siggeneben Süd, Germany	northern group	t3	Maxilla, molar	A
DP 14	US	Siggeneben Süd, Germany	northern group	t3	Tallus	C
DP 181	WP	Swifterbant S4, Netherland	northern group	t2	Molar (mandible)	A
DP 183	WP	Swifterbant S4, Netherland	northern group	t2	Incicivus (mandible)	A
DP 900	WP	Swifterbant S4, Netherland	northern group	t2	Tooth	C
DP 324	MS	Vaihingen, Germany	southern group	early LBK / t1	Molar (mandible)	A
DP 330	MS	Vaihingen, Germany	southern group	early LBK / t1	Molar (mandible)	C
DP 333	MS	Vaihingen, Germany	southern group	early LBK / t1	Molar (mandible)	C
DP 334	MS	Vaihingen, Germany	southern group	LBK / t1	Molar (maxilla)	C	+
DP 337	MS	Vaihingen, Germany	southern group	early LBK / t1	Molar (mandible)	Y1	+
DP 130007	MS	Vaihingen, Germany	southern group	early LBK / t1	Tooth	Y1	+
DP 130016	MS	Vaihingen, Germany	southern group	early LBK / t1	Tooth	Y1	+
DP 130019	MS	Vaihingen, Germany	southern group	early LBK / t1	Tooth	Y1	+
DP 130015	MS	Vaihingen, Germany	southern group	LBK / t1	Tooth	Y1	+
DP 31	US	Wangels LA 505, Germany	northern group	t3 / cal§ BC 3800 - 3693 (two sigma range)	Scapula	Y1	+
DP 32	US	Wangels LA 505, Germany	northern group	t3 / cal§ BC 3876 - 3805 (two sigma range)	Scapula	Y1	+
DP 35	US	Wangels LA 505, Germany	northern group	t2	Molar (mandible)	A
DP 38	US	Wangels LA 505, Germany	northern group	t2	Molar (maxilla)	A
DP 141	US	Wangels LA 505, Germany	northern group	t3	Molar (maxilla)	A
DP 145	US	Wangels LA 505, Germany	northern group	t3	Molar (mandible)	A
DP 155	US	Wangels LA 505, Germany	northern group	t2	Scapula	A
DP 157	US	Wangels LA 505, Germany	northern group	t2	Scapula	A
DP 158	US	Wangels LA 505, Germany	northern group	t2	Humerus	C
DP 160	US	Wangels LA 505, Germany	northern group	t2	Ulna	A
DP 163	US	Wangels LA 505, Germany	northern group	t2	Tibia	A
DP 81	US	Wolkenwehe LA 154, Germany	northern group	t3	Molar	A
DP 83	US	Wolkenwehe LA 154, Germany	northern group	t3	Molar (mandible)	Y1
DP 319	UR	Zauschwitz (PEG-10/2250/8), Germany	southern group	LBK / t1	Molar (maxilla)	C
DP 320	UR	Zauschwitz (PEG-10/824/2), Germany	southern group	LBK / t1	Molar (mandible)	Y1	+
DP 322	UR	Zauschwitz (PEG-10/776/19), Germany	southern group	LBK / t1	Molar (mandible)	Y1
Individuals reclassified as domestic (Krause-Kyora et al. 2013)
E 44	US	Grube-Rosenhof LA 58, Germany	northern group	t2	Molar (mandible)	Y1	+
E24	US	Grube-Rosenhof LA 58, Germany	northern group	t2 / cal§ BC 4720 - 4582 (two sigma range)	Molar (mandible)	Y1	+
E 69	US	Poel, Germany	northern group	t2	Talus	Y1
*nomenclature follows Larson et al. 2007
† For the purpose of the study, only haplotype information on the 80-bp mtDNA fragment is needed that can sufficiently and reliably be determined by PCR. In terms of authenticity, for some specimens (marked with +) whole mtDNA data generated by NGS confirmed in each case the PCR-based mtDNA classification.
§ Radiocarbon date calibrated
Abbreviations: LBK, Linienbandkeramik; FBC, Funnel Beaker culture; GAC, Globular Amphora culture.
Time period: t1 (5500 - 5000 BC); t2 (5000 - 4000 BC); t3 (4000 - 3000 BC)
JE: Jörg Ewersen, Center for Baltic and Scandinavian Archaeology, Stiftung Schleswig-Holsteinische Landesmuseen Schloss Gottorf, 24837 Schleswig, Germany
MS: Margarita Schäfer, IPNA Institute for Prehistory and Archaeological Science, University of Basel, Basel, Switzerland
UR: Uwe Reuter, Archaeological Archive of Saxony, Dresden, Germany
US: Ulrich Schmölcke, Center for Baltic and Scandinavian Archaeology, Stiftung Schleswig-Holsteinische Landesmuseen Schloss Gottorf, 24837 Schleswig, Germany
RS: Reinhold Schoon, Archäologisches Landesamt Niedersachsen, Göttingen, Germany
SH: Susanne Hanik, Brandenburgisches Landesamt für Denkmalpflege and Achäologisches Landesmuseum Zossen, Germany
DM: Daniel Makowiecki, Laboratory for Natural Environment Reconstruction, Institute of Archaeology, Nicolaus Copernicus University, Szosa Bydgoska, Poland
WP: Wietske Prummel, Groningen Institute of Archaeology, University of Groningen, Groningen, Netherlands
SGP/MG: Silke Grefen-Peters and Michael Geschwinde, Niedersächsisches Amt für Denkmalpflege, Braunschweig, Germany

## Sheet: Wild boar
	Insights into early pig domestication provided by ancient DNA analysis
	Amke Caliebe, Almut Nebel, Cheryl Makarewicz, Michael Krawczak, Ben Krause-Kyora
	Table S1
	ID	source	archaeological site	northern / southern group	time period	sampled material for aDNA analysis	mt haplotype*	verified by NGS†
	WB 27	US	Grube-Rosenfelde LA 83,Germany	northern group	t2	Molar	A
	WB 28	US	Grube-Rosenfelde LA 83,Germany	northern group	t2	Molar (maxilla)	C
	WB 31	US	Grube-Rosenfelde LA 83, Germany	northern group	t2	Molar	C
	WB 43	US	Grube-Rosenfelde LA 83, Germany	northern group	t2	Molar (mandible)	C
	WB 52	US	Grube-Rosenfelde LA 83, Germany	northern group	t2	Humerus	C
	WB 53	US	Grube-Rosenfelde LA 83, Germany	northern group	t2	Humerus	C
	WB 57	US	Grube-Rosenfelde LA 83, Germany	northern group	t2	Tibia	C
	WB 38	US	Grube-Rosenhof LA 58, Germany	northern group	t2	Tooth	C
	WB 54	US	Grube-Rosenhof LA 58, Germany	northern group	t2	Humerus	C
	WB 55	US	Grube-Rosenhof LA 58, Germany	northern group	t2	Cranium	C
	WB 56	US	Grube-Rosenhof LA 58, Germany	northern group	t2	Humerus	C	+
	WB 3	US	Neustadt LA156, Germany	northern group	t2	Tooth	C
	WB 4	US	Neustadt LA156, Germany	northern group	t2	Tooth	C
	WB 5	US	Neustadt LA156, Germany	northern group	t2	Molar (mandible)	C	+
	WB 6	US	Neustadt LA156, Germany	northern group	t2	Molar (mandible)	C
	WB 7	US	Neustadt LA156, Germany	northern group	t2	Molar (mandible)	C
	WB 601	US	Neustadt LA156, Germany	northern group	t2	Tooth	C
	WB 602	US	Neustadt LA156, Germany	northern group	t2	Tooth	A
	WB 68	US	Poel, Germany	northern group	t2	Phalange	C
	WB 70	US	Poel, Germany	northern group	t2	Molar (maxilla)	C
	WB 17	US	Saiser, Lietzow-Buddelin, Germany	northern group	t2	Phalange	C
	WB 26	US	Satrup 2, Germany	northern group	t2	Incicivus	C
	WB 46	US	Wangels LA 505, Germany	northern group	t2	Metapodium	C
	WB 47	US	Wangels LA 505, Germany	northern group	t2	Cranium	A
	WB 60	US	Wangels LA 505, Germany	northern group	t2	Scapula	A
	WB 61	US	Wangels LA 505, Germany	northern group	t2	Femur	C
	WB 62	US	Wangels LA 505, Germany	northern group	t2	Calcaneus	A
	WB 63	US	Wangels LA 505, Germany	northern group	t2	Tibia	C
	WB 901	WP	Swifterbant S4, Netherland	northern group	t2	Tooth	C
	* nomenclature follows Larson et al. 2007
	† For the purpose of the study, only haplotype information on the 80-bp mtDNA fragment is needed that can sufficiently and reliably be determined by PCR. In terms of authenticity, for some specimens (marked with +) whole mtDNA data generated by NGS confirmed in each case the PCR-based mtDNA classification.
	Time period: t1 (5500 - 5000 BC); t2 (5000 - 4000 BC); t3 (4000 - 3000 BC)
	MS: Margarita Schäfer, IPAS Institute for Prehistory and Archaeological Science, University of Basel, Basel, Switzerland
	UR: Uwe Reuter, Archaeological Archive of Saxony, Dresden, Germany
	US: Ulrich Schmölcke, Center for Baltic and Scandinavian Archaeology, Stiftung Schleswig-Holsteinische Landesmuseen Schloss Gottorf, 24837 Schleswig, Germany
